# Supplementary material for: Prognostic and immune infiltration features of disulfidptosis-related subtypes in breast cancer
Source: BMC Womens Health. 2024 Jan 2;24:6. doi: 10.1186/s12905-023-02823-0 (PMC10763228; doi:10.1186/s12905-023-02823-0)
Supplement: Supplementary file 1 — Supplementary Material 1 [file 12905_2023_2823_MOESM1_ESM.xlsx]

## Sheet: Supplementary Table 1
Supplementary Table 1 The marker genes associated with the Angiogenic activity score and Mesenchymal-EMT score
Angiogenic activity score	Mesenchymal-EMT score
ADE2H1	CDH1
AND-1	CDH2
ARHC	MMP2
ARHGEF3	NCOR1
AXIN2	PTN
BAF53A	SNAI1
BBC3	SNAI2
BF	VIM
BHLHB2	ZEB1
BM032	ZEB2
BM039
CBX1
CCT5
CCT8
CHEK1
CLC
CLCN6
CORO1C
CST3
CTSF
DC13
DCK
DKFZP434C211
DPP7
EIF4EBP1
EIF4G1
EMP2
ENO1
ERP70
F10
F3
FABP5
FADS1
FADS2
FCGRT
FDPS
FLJ10036
FLJ10292
FLJ10407
FLJ10618
FLJ10948
FLJ10956
FLJ12810
FLJ13052
FLJ20331
FLJ20367
FLJ20425
FLJ20764
FLJ23462
FLJ23468
FLNC
FN14
FYCO1
GATM
GGH
GNG11
H2AFZ
HAS2
HMGCS1
HNRPA2B1
HNRPAB
HRI
HSPC111
HSPC224
HSPC228
IDI1
IFITM1
IGBP1
IL1R1
IL6ST
INSIG1
ITGA6
JTV1
KIAA0090
KIAA0203
KIAA0806
KIAA0874
KIAA1036
KIAA1095
KIAA1109
KIAA1305
KIAA1536
LDB1
LMNB2
LOC51128
LOC51192
LOC51313
LOC51668
LOC51670
LOC51696
LOC55884
LOC56898
LOC56926
LOC57100
LOC57213
LPIN1
LSM3
LUM
MAN1A1
MAPK8IP2
MAPRE1
MCM3
MCM7
MCT-1
MFGE8
MGC11266
MGC2722
MIG-6
MNAT1
MPB1
MRPL12
MRPL37
MRPS28
MSN
MVD
MXI1
MYBL1
MYBL2
MYL6
NIFU
NME1
NUDT1
NUP107
OIP2
P40
p53R2
PA26
PFKP
PFN1
PheHB
PKIG
PLAUR
PLOD2
PNN
POLE2
POR
PP15
PRO2463
PSMA7
PSMB7
PSMC3
PSMD12
PSMD2
PTMA
PTS
PURB
RANBP1
RARRES3
RBM14
RDGBB
RFC3
RNASE4
RNASEHI
RPLP2
RPP40
SBB103
SCD
SDC1
SDFR1
SELENBP1
SFRS10
SFRS2
SLC11A3
SLC16A1
SLC25A5
SLPI
SMS
SNRPA
SNRPA1
SNRPB
SNRPC
SNRPE
SQLE
SRM
SSR3
STK17A
STK18
STRIN
TCEB1
TCTEL1
TFPI2
TIMP2
TUBG1
UAP1
UMPK
VDAC1
ZFP106
ZNF219
ZNF36
