# Supplementary material for: Prognostic and immune infiltration features of disulfidptosis-related subtypes in breast cancer
Source: BMC Womens Health. 2024 Jan 2;24:6. doi: 10.1186/s12905-023-02823-0 (PMC10763228; doi:10.1186/s12905-023-02823-0)
Supplement: Supplementary file 2 — Supplementary Material 2 [file 12905_2023_2823_MOESM2_ESM.xlsx]

## Sheet: Supplementary Table 2
Supplementary Table 2 585 DEGs for cluster1 and cluster2
id	logFC	logCPM	PValue	FDR
CRP	-7.69968	1.03058	9.02445e-251	1.62837e-246
PZP	-4.03606	1.04216	6.93657e-173	6.25817e-169
CYP19A1	-3.89438	1.42967	3.28141e-167	1.97366e-163
CKM	-4.03665	0.568724	4.05175e-164	1.82775e-160
HSD3B2	-6.10795	0.150479	5.48731e-160	1.98026e-156
CYP11A1	-3.14298	1.4549	1.07873e-150	3.24409e-147
MYH1	-3.39397	0.35641	5.27135e-140	1.3588e-136
STAR	-3.02666	0.862562	2.34029e-138	5.27852e-135
PHKG1	-2.5834	1.78955	9.89693e-125	1.98423e-121
CCDC172	-6.37551	-2.15598	2.46981e-111	4.45652e-108
MYH2	-3.93396	0.652543	5.64292e-105	9.25644e-102
CACNA1S	-3.92765	-2.16852	3.99923e-104	6.0135e-101
C9	-3.76346	-2.58522	2.679e-99	3.71845e-96
MYH7	-5.09766	1.21374	1.37121e-96	1.76729e-93
MYL2	-4.44101	-0.243173	1.16969e-94	1.40706e-91
MUC5AC	-5.05974	3.56224	5.3731e-93	6.05951e-90
CYP17A1	-3.05175	-2.34188	9.86582e-92	1.04717e-88
PSG11	-5.63184	-2.74186	8.59217e-91	8.61317e-88
APCS	-6.52826	-2.05844	1.67698e-90	1.5926e-87
NRAP	-3.46133	-0.381439	4.82988e-88	4.35751e-85
KLHL41	-1.87832	-0.0598201	1.5136e-86	1.30054e-83
CREB3L3	-2.87114	-2.31373	3.13649e-83	2.57249e-80
LMOD2	-3.71206	-1.32638	6.21648e-81	4.87696e-78
TAAR6	-5.34236	-3.51585	5.01698e-78	3.77193e-75
PRODH2	-4.13789	-3.51226	5.53542e-76	3.99525e-73
EBLN1	-4.00515	-2.59375	5.86486e-73	4.07022e-70
HP	-3.22187	2.38717	1.27594e-72	8.52708e-70
CSRP3	-4.56525	-1.67503	4.16333e-70	2.68297e-67
LYPD4	-3.27354	-2.40523	8.00785e-69	4.98254e-66
F2	-2.73927	-2.33708	8.4145e-66	5.06104e-63
MYBPC2	-2.30911	-0.306224	2.29887e-64	1.33809e-61
MYL1	-5.99987	-0.472473	2.16907e-63	1.22308e-60
NEB	-1.76166	2.30266	7.09487e-59	3.87939e-56
FGF23	-3.60134	-3.68339	9.70493e-57	5.15046e-54
SLN	-2.06978	-1.12745	4.52925e-54	2.33502e-51
APOA2	-4.09497	-0.367334	5.84879e-54	2.93154e-51
DPRX	-3.0094	-4.0379	1.78874e-51	8.72325e-49
C8A	-3.93035	-3.33195	1.28233e-50	6.08906e-48
CPN1	-3.26959	-4.16798	1.44665e-49	6.69318e-47
KRT35	-3.26985	-2.28704	3.06569e-48	1.38293e-45
SHISA3	-2.4177	-0.0762756	3.58592e-48	1.57815e-45
ONECUT3	-2.22061	-3.36005	6.41533e-48	2.75615e-45
HJV	-2.48022	-3.16859	2.33967e-47	9.81792e-45
ALDOB	-1.77764	-1.11343	8.73775e-45	3.58327e-42
XIRP2	-3.94005	0.0643199	1.8676e-43	7.48868e-41
C10orf71	-3.79754	-2.80313	1.62769e-42	6.38479e-40
CRISP1	-2.86875	-2.54507	6.36534e-42	2.44375e-39
APOC3	-3.91022	-1.7444	1.39843e-41	5.25695e-39
BTN1A1	4.20236	1.3029	2.16717e-41	7.98048e-39
FABP1	-3.38136	-2.33644	3.79836e-41	1.37075e-38
APOB	-2.14727	-0.52179	6.57702e-41	2.32698e-38
TM4SF5	-3.23192	-3.37261	7.29035e-41	2.52975e-38
STRIT1	-2.94325	-3.73324	9.52692e-40	3.24347e-37
ITIH1	-1.77879	-1.97334	3.16366e-38	1.05713e-35
UNC45B	-1.33584	-2.10184	3.90079e-38	1.27974e-35
MYLPF	-1.42683	-0.95997	5.50452e-38	1.77364e-35
TBC1D3B	-1.60958	-2.15456	1.15381e-37	3.65252e-35
ATP1B4	-2.37487	-3.93096	1.44065e-37	4.48192e-35
POU3F2	3.68336	-0.0834762	1.07566e-36	3.28969e-34
TNNC2	-1.50593	0.0996472	1.16997e-36	3.51849e-34
GHRHR	-2.34489	-2.37982	1.57238e-36	4.57757e-34
KLHL40	-2.88636	-3.81442	1.57287e-36	4.57757e-34
PYGM	-1.13657	0.462447	1.91927e-36	5.49704e-34
KRT20	5.96387	1.44507	1.05499e-35	2.97441e-33
LRP4	-1.23734	3.12974	1.8702e-35	5.19167e-33
CLDN18	-1.463	-1.40212	2.26374e-34	6.18894e-32
TMIGD1	-3.23722	-3.544	7.69948e-34	2.07357e-31
FSD2	-1.50915	-2.10917	1.10155e-33	2.92301e-31
CNMD	4.68918	0.343635	3.89102e-33	1.01753e-30
MRO	-1.09481	1.26264	1.34457e-32	3.45788e-30
FATE1	-1.76135	-1.45378	1.36062e-32	3.45788e-30
LORICRIN	5.40331	0.849229	1.86708e-32	4.6791e-30
APOBEC2	-1.38475	-2.16898	2.34233e-32	5.78972e-30
ACTN3	-1.59729	-1.91081	3.88539e-32	9.47406e-30
SPANXB1	-3.21033	0.207856	9.92441e-32	2.38768e-29
UCN3	7.6592	1.23375	1.16826e-31	2.7737e-29
F9	-3.06621	-3.75314	1.18443e-31	2.77556e-29
APOA1	-1.87171	-0.5573	2.36405e-31	5.46884e-29
IL13RA2	-1.42468	-0.371609	3.48768e-31	7.96603e-29
OR7G2	-2.23383	-3.95755	7.3291e-31	1.65308e-28
CSN2	10.51	6.48549	2.43484e-30	5.42398e-28
IGFBP1	-2.27375	-1.1405	3.11591e-30	6.85653e-28
HTR3A	-2.13292	-0.362504	3.53123e-30	7.67682e-28
LHCGR	-2.33674	-2.6534	5.2961e-30	1.13765e-27
H4C3	2.3642	-1.11264	9.73296e-30	2.06614e-27
SERPINA7	-2.7038	-4.30936	1.33862e-29	2.80861e-27
CACNG2	-2.4887	-2.85293	1.48898e-29	3.08818e-27
CSN1S1	6.52604	4.33279	7.00191e-29	1.43571e-26
MT1M	-1.30922	1.33352	1.00563e-28	2.03883e-26
ARG1	-1.18587	-1.63053	1.70401e-28	3.41635e-26
SLC6A5	-2.79203	-3.87304	2.17442e-28	4.31156e-26
TAF1L	-1.56897	-3.40058	1.19686e-27	2.3474e-25
CRH	-2.91343	-3.24514	1.53368e-27	2.97567e-25
ABRA	-1.78209	-3.40456	3.0095e-27	5.77695e-25
INSL4	-2.47578	-3.37804	8.48207e-27	1.61106e-24
ASB5	-2.36623	-2.85047	1.44572e-26	2.71735e-24
TNNI1	-1.20527	1.3844	1.67271e-26	3.11159e-24
KCNH7	-1.42742	-2.67797	3.73601e-26	6.87883e-24
GABRA1	5.23502	0.529403	1.52444e-25	2.77848e-23
PLG	-2.13782	-2.89017	1.55361e-25	2.80334e-23
GNG3	-1.21058	-2.4078	3.28705e-25	5.87242e-23
GDNF	2.32849	0.542191	8.52148e-25	1.50747e-22
MYOC	3.70604	1.28197	1.17425e-24	2.05711e-22
SERPINC1	-1.20367	-1.12261	1.43158e-24	2.46877e-22
DMP1	2.50695	-0.729273	1.43661e-24	2.46877e-22
POU5F2	1.96311	-1.59375	2.86411e-24	4.87547e-22
GC	-3.37974	-1.92546	3.23895e-24	5.46201e-22
CYP1A1	-1.90694	-1.18616	7.74456e-24	1.29392e-21
PPP1R3A	-3.10663	-3.79306	9.87646e-24	1.63496e-21
DHRS9	-1.27738	1.73298	3.5165e-23	5.76835e-21
TRDN	-1.78763	-0.381328	3.92536e-23	6.38101e-21
NEUROD2	2.80943	-0.711065	4.58907e-23	7.39331e-21
TAS2R30	2.51672	-2.65871	5.37394e-23	8.58119e-21
FAM9C	3.69105	-0.17855	6.19199e-23	9.80073e-21
GHSR	4.10074	-1.92554	9.2547e-23	1.4521e-20
HDC	2.26761	3.83139	1.96224e-22	3.0523e-20
SHISA7	1.80835	-1.88417	2.63485e-22	4.06352e-20
PCDH9	1.83668	2.57918	3.98493e-22	6.09357e-20
KRT1	3.5454	4.56768	4.81716e-22	7.30427e-20
ERVFRD-1	1.86345	-0.88461	5.06628e-22	7.618e-20
CA3	-1.36859	1.3823	5.57663e-22	8.3161e-20
MEPE	3.04238	0.412905	6.76876e-22	1.00111e-19
H1-4	1.77028	0.814439	7.17589e-22	1.0527e-19
DMBT1	2.85592	2.86523	9.14798e-22	1.33118e-19
TCF21	-1.75231	-3.57781	1.61106e-21	2.32559e-19
H2AC21	2.13539	-2.14637	1.69111e-21	2.42178e-19
HSD3B1	-2.29055	-2.46487	3.32718e-21	4.72721e-19
H1-5	1.98215	-0.662752	4.16146e-21	5.86635e-19
GCG	5.22796	-1.84171	5.03629e-21	7.04455e-19
VGLL2	-1.96662	-3.82517	5.7446e-21	7.9735e-19
ACTC1	-1.51992	-0.852404	1.39955e-20	1.92775e-18
CLEC4M	-1.64731	-3.1841	1.8218e-20	2.49034e-18
NOBOX	4.47479	-2.99172	3.17862e-20	4.31241e-18
PRSS48	2.93426	-3.20752	7.66814e-20	1.02988e-17
MAB21L2	2.79666	-2.63331	7.7053e-20	1.02988e-17
CEL	1.77318	2.26886	8.65377e-20	1.14815e-17
STATH	4.7406	-2.69367	1.09256e-19	1.43899e-17
H4C2	2.20386	-2.0224	1.27503e-19	1.65515e-17
INS	4.1107	-3.36178	1.30949e-19	1.68775e-17
SAA2	-1.37437	2.40876	1.72507e-19	2.18271e-17
GSTA2	-1.83128	-1.12953	3.98561e-19	4.99419e-17
ROS1	2.44939	0.768395	6.77515e-19	8.43109e-17
PPDPFL	-2.66122	-3.15254	8.96718e-19	1.10825e-16
CSN3	5.41636	5.20689	9.36166e-19	1.14913e-16
CFHR2	-2.55797	-3.85222	1.11164e-18	1.3553e-16
HTR3B	-1.69064	-3.94193	1.34605e-18	1.63007e-16
RTL9	1.62608	0.514242	1.63608e-18	1.96809e-16
FGF14	1.51657	2.33319	2.13183e-18	2.53222e-16
MT1H	-1.44987	-0.887299	2.1331e-18	2.53222e-16
SLC17A3	-1.73798	-2.91283	2.31891e-18	2.7348e-16
KRT12	2.41148	-0.706912	3.23967e-18	3.79588e-16
TNNC1	-1.08098	0.199557	4.39869e-18	5.08782e-16
IGF2BP1	1.74081	0.102799	4.43624e-18	5.09857e-16
ACAN	1.6644	4.31284	6.5721e-18	7.50551e-16
CHRND	-2.03988	-2.91893	7.66014e-18	8.69306e-16
FREM3	1.92192	-2.11983	7.81586e-18	8.81433e-16
CPB2	-1.57485	-1.3225	9.04264e-18	1.01345e-15
KNG1	-1.75635	-3.16804	1.06272e-17	1.18369e-15
FLG2	3.23346	-1.06041	1.13636e-17	1.25795e-15
VMO1	1.31929	2.20118	1.98487e-17	2.18385e-15
OR4B1	3.7438	-3.91795	2.14922e-17	2.34604e-15
LCE1C	3.51251	-1.60007	2.15829e-17	2.34604e-15
SLC13A5	-1.33398	-1.22667	2.23576e-17	2.41569e-15
AHSG	-2.21317	-2.87187	3.13167e-17	3.36357e-15
CD5L	-1.60392	-3.51782	3.76128e-17	4.01589e-15
H3C11	2.21581	-3.11535	4.82968e-17	5.0963e-15
BPIFA1	4.69062	2.01262	7.27755e-17	7.63466e-15
TECRL	-2.1277	-4.48603	8.74198e-17	9.11794e-15
LCE2D	4.06048	-3.45658	9.56172e-17	9.91562e-15
AMELX	3.61207	-3.24522	1.22396e-16	1.25484e-14
FLG	1.47837	-0.270192	1.28229e-16	1.30722e-14
INSL3	-1.00458	-1.77991	1.32684e-16	1.34502e-14
KLK14	2.14656	3.50535	1.50837e-16	1.52051e-14
PRM1	3.79575	-3.78242	1.75659e-16	1.76088e-14
LIX1	1.71551	-1.35096	4.39791e-16	4.36021e-14
KRTAP9-4	3.66852	-3.8249	5.58473e-16	5.50661e-14
IGF2	1.44183	2.60547	6.44819e-16	6.32343e-14
G6PC	-1.63113	-3.70572	6.54294e-16	6.38166e-14
ACTA1	-1.32492	2.86958	1.20319e-15	1.16722e-13
GRID2	-1.77449	-1.74108	1.24162e-15	1.19806e-13
CADPS	1.39289	1.31518	1.56138e-15	1.49859e-13
TYR	1.97281	-3.27613	1.75993e-15	1.68022e-13
TRIM67	-1.2967	0.348987	1.95953e-15	1.86094e-13
SSX3	3.708	-3.12609	2.34075e-15	2.21134e-13
LCE1D	3.67458	-3.75162	2.67334e-15	2.51238e-13
BMP10	-1.65021	-4.16593	2.71909e-15	2.54214e-13
SNTG1	2.55597	-2.32831	2.76093e-15	2.56795e-13
IBSP	1.57034	2.98257	3.89738e-15	3.60638e-13
NOS1	1.68555	-0.59301	4.09079e-15	3.76603e-13
H3C7	1.58187	-1.80347	4.52037e-15	4.11947e-13
SLITRK3	2.28952	-0.544129	5.70197e-15	5.17017e-13
FAM71C	1.69889	-3.12893	6.69136e-15	6.03695e-13
H2BC3	1.88796	-2.95004	7.50572e-15	6.73797e-13
KPRP	3.72258	-2.06104	8.09414e-15	7.23023e-13
H2AC14	1.52583	-2.22532	1.22484e-14	1.08872e-12
AL160272.2	2.89517	-2.73494	1.2536e-14	1.10672e-12
RIMBP2	1.36379	-0.00130234	1.25736e-14	1.10672e-12
LGR5	1.51361	1.87543	1.29717e-14	1.13622e-12
TRIM71	1.35541	-1.64453	1.53258e-14	1.33593e-12
C9orf131	1.44861	-2.84038	1.60916e-14	1.39595e-12
MYOT	-1.09521	-1.97053	1.62073e-14	1.39925e-12
WNT7A	1.81914	-1.8603	1.86505e-14	1.60253e-12
EPHX3	-1.08888	1.01101	1.95567e-14	1.67243e-12
AADACL3	-1.82506	-4.01751	2.33528e-14	1.98763e-12
MS4A6E	-1.61998	-2.94367	2.47981e-14	2.10074e-12
LCE2C	3.95116	-3.12982	2.58457e-14	2.17925e-12
LCE1F	3.95179	-3.15977	2.59756e-14	2.18001e-12
CA10	2.81461	-0.487248	2.77479e-14	2.31798e-12
SMPX	-1.71234	-2.21995	2.80362e-14	2.33127e-12
GRIA3	1.23242	1.63628	3.62759e-14	3.00258e-12
H2BC14	1.86869	-2.34163	4.14319e-14	3.41369e-12
MYOM2	1.37599	2.43029	4.42909e-14	3.61622e-12
LCE1B	3.71939	-2.38959	4.80098e-14	3.88982e-12
C1orf141	-1.78532	-4.12896	4.8073e-14	3.88982e-12
H4C13	2.61774	-3.78035	5.02348e-14	4.0466e-12
FOLR3	-1.31161	-2.75701	5.66412e-14	4.54237e-12
H4C1	1.72334	-3.0769	6.51195e-14	5.19918e-12
LAMB4	1.05166	-1.02166	7.19699e-14	5.72082e-12
SERPINB11	3.50874	-2.91211	7.58487e-14	6.00269e-12
PBOV1	1.4339	-2.80139	8.72116e-14	6.87182e-12
BTBD18	1.0803	-2.31074	9.73619e-14	7.63825e-12
ADAM20	1.10865	-2.41185	1.3939e-13	1.07947e-11
C6orf15	2.15575	2.35914	1.51711e-13	1.16986e-11
H2AC4	1.50359	-2.8748	1.63269e-13	1.25363e-11
SERPINB13	-2.15267	-0.890156	3.10582e-13	2.37464e-11
H4C6	2.31342	-3.72661	3.66691e-13	2.7918e-11
AADAC	-1.52497	-0.785878	4.01781e-13	3.04611e-11
ERVH48-1	1.09994	-1.15762	4.278e-13	3.2298e-11
PCDH11X	1.89503	-0.00564969	4.34924e-13	3.26991e-11
RTL1	2.59593	-1.01162	4.84643e-13	3.62859e-11
COL11A2	1.53015	3.35724	5.23118e-13	3.90047e-11
H3C2	1.45823	-0.728589	5.37828e-13	3.99198e-11
NMRK2	-1.58655	-3.29393	5.39815e-13	3.99198e-11
SPANXD	-2.19786	-4.02375	6.09588e-13	4.48955e-11
ATCAY	1.82316	-2.39044	6.15061e-13	4.51145e-11
SPDYC	2.31958	2.95964	6.91204e-13	5.04943e-11
ADGRG7	2.81679	-0.10084	7.79092e-13	5.66853e-11
AKR1B15	1.78637	3.58098	8.43574e-13	6.10665e-11
GPR52	1.51207	-3.22486	8.46078e-13	6.10665e-11
LCE1A	4.00895	-2.4242	1.00079e-12	7.19452e-11
AMBN	2.50128	-3.55641	1.06581e-12	7.63152e-11
KRT40	1.4392	-0.564912	1.25254e-12	8.93311e-11
IFNK	2.27288	-3.85269	1.36157e-12	9.67252e-11
STAC2	-1.3187	5.81762	1.46629e-12	1.03756e-10
LCE6A	3.45788	-3.44805	1.52202e-12	1.07279e-10
ZP2	2.56078	-0.441041	1.61204e-12	1.1301e-10
GRIK1	1.30389	0.791797	1.61586e-12	1.1301e-10
PKHD1	-1.00602	0.211616	1.66982e-12	1.16333e-10
NCR2	-1.38345	-3.93285	1.74525e-12	1.2112e-10
ASB10	-1.70385	-4.37326	1.92211e-12	1.32883e-10
ACTN2	-1.22056	1.58326	2.026e-12	1.39531e-10
TAS2R3	1.32022	-2.8408	2.05716e-12	1.41139e-10
SMR3A	3.58541	-1.92706	2.26387e-12	1.54148e-10
C2orf78	2.56326	-3.59513	2.56219e-12	1.73805e-10
TEX26	-1.22511	-3.94887	2.57503e-12	1.74022e-10
SULT2A1	-1.41128	-4.21003	2.68834e-12	1.81001e-10
SP7	2.11016	-0.551755	3.22324e-12	2.15408e-10
GAGE2A	-2.49316	-2.77064	3.32545e-12	2.21419e-10
CHGA	2.73969	6.52095	3.61972e-12	2.40126e-10
OR10G7	2.78329	-4.0195	3.95732e-12	2.6156e-10
ADRB1	-1.1266	0.888799	4.31155e-12	2.82901e-10
LCE2B	3.89019	-2.56187	4.41407e-12	2.88578e-10
C1orf105	1.73716	-0.938224	4.54678e-12	2.96181e-10
H2BC10	1.61185	-2.79272	5.1548e-12	3.3458e-10
PRB1	2.68638	-3.68452	5.88401e-12	3.80541e-10
NR0B1	-1.96903	-0.365249	6.06673e-12	3.90958e-10
SLC28A2	1.18459	-1.54112	7.09796e-12	4.55785e-10
FOXL2NB	-1.35543	-1.96535	8.0715e-12	5.16462e-10
RPL3L	1.17505	-0.0845744	8.10869e-12	5.17007e-10
TMEM215	-1.10695	-0.21361	9.33474e-12	5.92438e-10
SOX1	2.3549	-3.96676	9.35739e-12	5.92438e-10
LCE5A	2.5731	-3.47333	9.9693e-12	6.28973e-10
TMEM196	2.70057	-2.96909	1.07238e-11	6.74216e-10
SERPINB4	-2.18409	1.11288	1.22923e-11	7.67483e-10
PEX5L	1.34087	2.48444	1.38891e-11	8.61221e-10
FGL1	-1.54786	0.850108	1.42047e-11	8.77772e-10
RTP1	-1.60928	-3.848	1.46139e-11	8.99974e-10
FCGR3B	1.28571	0.999638	1.54476e-11	9.4806e-10
CYP2A13	2.10971	-1.11945	1.55775e-11	9.49596e-10
PIRT	2.16183	-2.20538	1.67181e-11	1.0157e-09
FCAMR	-1.36002	-0.861974	1.75511e-11	1.06273e-09
FAM187B	1.61534	-3.2845	1.91946e-11	1.15835e-09
OTOG	1.8539	-2.38644	1.93767e-11	1.16544e-09
ZNF536	1.32228	-2.65124	1.95912e-11	1.17443e-09
CTCFL	1.86835	-2.57231	2.00449e-11	1.19765e-09
ECEL1	1.5639	3.48523	2.18872e-11	1.30341e-09
AICDA	1.73823	-0.917799	2.47029e-11	1.46144e-09
EFCAB3	1.96153	-2.70053	2.80337e-11	1.64769e-09
CYP2A7	2.38516	4.76916	3.05217e-11	1.78809e-09
H3C14	1.68374	-3.21095	3.22925e-11	1.88571e-09
OPRPN	2.54821	3.45572	4.0989e-11	2.37815e-09
CGB5	2.37466	-3.85348	4.23167e-11	2.44732e-09
TMEM271	2.30588	-3.72087	4.24886e-11	2.4494e-09
FAM133A	-1.04182	-0.346065	4.33529e-11	2.49127e-09
OLFM4	1.94284	6.2821	4.41694e-11	2.53014e-09
CD177	-1.34076	3.1202	5.0279e-11	2.86194e-09
LCE3D	2.9329	-3.35782	5.07612e-11	2.8803e-09
CLDN6	1.7178	1.29383	5.28914e-11	2.98241e-09
PDYN	2.15789	-3.25296	5.42346e-11	3.04863e-09
CHGB	2.38771	7.05092	5.48908e-11	3.07593e-09
CRNN	3.05197	-1.75447	5.61209e-11	3.13513e-09
TEX101	-1.07252	-2.0707	6.00955e-11	3.3365e-09
ST8SIA3	2.40734	-3.15823	6.05922e-11	3.35376e-09
PRSS35	1.04005	-0.164268	6.27766e-11	3.46404e-09
MGAT4C	-1.194	-1.95405	7.25654e-11	3.99198e-09
RNF113B	1.54735	-3.47879	7.48082e-11	4.10286e-09
MYH6	-1.12392	-2.98878	7.89536e-11	4.31709e-09
KCNE5	-1.07545	-1.47157	8.57724e-11	4.66168e-09
SLC25A47	-1.06769	-3.22505	1.00865e-10	5.44912e-09
TPH2	1.65321	-2.92991	1.143e-10	6.13816e-09
DLK1	2.65237	4.61595	1.1472e-10	6.14246e-09
TCHHL1	2.62449	-2.08781	1.70422e-10	9.07106e-09
CRYBA2	1.63474	-1.27928	1.87474e-10	9.92018e-09
MUC2	2.30797	5.76495	1.92723e-10	1.0109e-08
GDPD4	1.23368	-2.33384	2.13565e-10	1.10735e-08
LACRT	3.20196	4.02206	2.82458e-10	1.45619e-08
CD1A	-1.03879	1.10661	2.87009e-10	1.47154e-08
MYF5	2.85339	-3.71179	2.87066e-10	1.47154e-08
NEUROD4	3.15683	-1.85151	3.39358e-10	1.72977e-08
PROK2	-1.06471	-2.89655	3.65971e-10	1.86016e-08
MC4R	-1.00896	-3.28669	4.00287e-10	2.02887e-08
GADL1	1.52058	-2.6835	4.13434e-10	2.08964e-08
C13orf42	1.71081	-3.56152	4.40538e-10	2.21423e-08
TAS2R13	1.36712	-3.44266	4.80551e-10	2.40196e-08
CYP4F2	1.62081	-1.41552	4.84245e-10	2.41374e-08
TM4SF4	-1.0363	-1.84244	5.2689e-10	2.61187e-08
ELSPBP1	2.17554	-3.96682	5.46264e-10	2.69311e-08
SPRR2G	2.51746	-3.14554	6.60198e-10	3.24594e-08
RIT2	1.63257	-3.51167	7.51592e-10	3.68525e-08
SYNPO2L	-1.24596	3.1331	7.75368e-10	3.79153e-08
OVCH1	1.2935	-1.85757	8.38244e-10	4.08791e-08
CLCA4	-1.05946	-1.13292	8.40599e-10	4.08835e-08
SHH	1.34007	-0.943149	8.55951e-10	4.15182e-08
GPR22	1.24525	-2.4294	8.78976e-10	4.25208e-08
CA1	1.35015	-2.93511	8.86218e-10	4.27565e-08
GRIA1	1.72435	2.4278	9.03614e-10	4.34795e-08
MAGEB10	-1.73943	-4.20056	9.9377e-10	4.76904e-08
KRT3	1.30896	-2.83491	1.14086e-09	5.46039e-08
SIAH3	1.1637	-1.00797	1.38328e-09	6.59152e-08
AADACL2	1.94543	-2.88402	1.3845e-09	6.59152e-08
ART4	-1.07361	0.757762	1.56327e-09	7.40357e-08
S100A2	1.25744	4.9184	1.91902e-09	9.06461e-08
SSTR1	1.06085	0.233274	2.22625e-09	1.04611e-07
CGA	2.06596	4.85563	2.24463e-09	1.052e-07
DHRS7C	-1.08194	-4.494	2.53659e-09	1.18576e-07
GSG1L	1.18031	-1.02961	2.6351e-09	1.22546e-07
CACNG5	1.14789	-2.35998	2.69832e-09	1.25163e-07
SEMG2	2.56795	-2.61032	2.74283e-09	1.26902e-07
TAGLN3	1.56283	-1.20475	2.77028e-09	1.27518e-07
ATP12A	-1.17836	-1.03348	2.80952e-09	1.28995e-07
C12orf40	1.50272	-3.70148	2.96221e-09	1.3566e-07
KRT4	1.95646	3.13127	3.09089e-09	1.41195e-07
COX6A2	-1.00072	-3.1881	3.127e-09	1.42484e-07
KRT77	2.2064	0.138468	3.23093e-09	1.46848e-07
GGTLC2	-1.35224	-3.23854	3.64995e-09	1.64649e-07
NSG2	1.57854	2.73131	4.00128e-09	1.79154e-07
PSORS1C2	1.4897	-0.227225	4.08248e-09	1.82177e-07
GABRQ	1.57788	2.28578	4.36931e-09	1.93235e-07
FBXO40	-1.11705	-3.28829	4.40767e-09	1.94455e-07
CHRNB3	-1.27664	-4.01632	4.50322e-09	1.98186e-07
CTXN3	2.12285	-1.52431	4.56451e-09	2.00394e-07
PRB2	2.16837	-3.40432	4.63619e-09	2.03047e-07
ODAM	1.70812	0.900347	4.92405e-09	2.15132e-07
TAS2R43	1.14849	-3.55937	4.93682e-09	2.15169e-07
CTSE	1.51221	0.0358257	5.02373e-09	2.17976e-07
LALBA	3.63345	5.36089	5.02538e-09	2.17976e-07
VWC2L	1.53586	-2.48362	5.06409e-09	2.19128e-07
USH1C	1.25843	-0.149883	5.43331e-09	2.34542e-07
MALRD1	1.35049	2.9252	6.25103e-09	2.69197e-07
TEX13C	-1.76718	-0.872462	6.6487e-09	2.84287e-07
HAND1	1.86385	-3.20715	6.94174e-09	2.96115e-07
C1orf68	2.84275	-2.51968	7.68122e-09	3.26887e-07
PPP1R1C	1.21057	0.0601805	7.8793e-09	3.33742e-07
NR1H4	-1.76012	-2.74555	7.91124e-09	3.3431e-07
CACNG7	1.38179	-3.89843	8.10677e-09	3.41772e-07
CST5	2.04664	3.87721	8.39627e-09	3.53152e-07
SEZ6	1.54813	1.70482	8.71319e-09	3.6563e-07
PRDM14	-1.41513	-4.04824	9.36836e-09	3.92211e-07
HMX1	1.31245	-2.28313	9.82223e-09	4.1026e-07
OR13G1	1.34202	-3.69825	1.03531e-08	4.31435e-07
WFDC10A	1.69211	-3.78624	1.09856e-08	4.56738e-07
SLC38A8	1.31628	-2.79383	1.16106e-08	4.8051e-07
KRTAP3-3	2.22836	-1.59773	1.20021e-08	4.95572e-07
COL9A1	1.66	1.80365	1.23547e-08	5.08966e-07
CTNNA2	-1.25172	0.328338	1.24978e-08	5.13691e-07
TRH	-1.40448	4.89011	1.28528e-08	5.27082e-07
APOH	-1.87896	-2.2016	1.31188e-08	5.36356e-07
KCNA4	1.48854	-3.08195	1.31384e-08	5.36356e-07
TAS2R46	1.17123	-3.83258	1.42094e-08	5.77465e-07
TBX10	-1.52972	0.596743	1.48565e-08	6.01875e-07
CLVS2	2.06079	1.26037	1.49746e-08	6.04476e-07
AOC1	1.05407	2.05324	1.68928e-08	6.77363e-07
TMPRSS11A	1.56438	-1.7909	1.92994e-08	7.67045e-07
CELF3	1.02794	0.323644	2.04527e-08	8.11096e-07
SLC17A4	1.88094	-3.64605	2.39711e-08	9.46463e-07
SLIT1	1.14477	2.62086	2.51573e-08	9.88972e-07
LRRN4	1.12691	-0.0867923	2.86631e-08	1.11947e-06
ARHGAP36	-1.4991	2.94127	2.89998e-08	1.13018e-06
H1-1	1.57597	-3.60577	2.97875e-08	1.15837e-06
POU3F4	-1.64847	-3.85083	3.51125e-08	1.36251e-06
GCNT3	1.08037	0.927798	4.29961e-08	1.65069e-06
PGC	-1.24919	1.68439	4.37005e-08	1.67416e-06
GLRA2	1.45725	-2.55394	4.94503e-08	1.88643e-06
GPR50	-1.32068	-4.17435	5.02187e-08	1.9114e-06
KRT79	1.5836	2.22764	5.33514e-08	2.02242e-06
H2AC12	1.08961	-2.02967	5.68344e-08	2.14994e-06
PAGE2B	-1.36574	-1.37178	5.81877e-08	2.19652e-06
CSF3	-1.10358	-1.82617	6.24156e-08	2.3512e-06
ANKS4B	1.32255	-2.84304	6.50815e-08	2.44652e-06
AC010255.2	1.37354	-1.70192	6.59184e-08	2.4677e-06
ALPI	2.05164	-3.31172	6.65454e-08	2.48601e-06
DMRTC2	-1.20858	-1.08837	6.97583e-08	2.60066e-06
BPIFB6	1.71451	-2.30315	8.09206e-08	2.99207e-06
SFRP5	-1.09094	-1.28664	8.67602e-08	3.18191e-06
CRCT1	2.49422	-1.62957	8.72928e-08	3.19495e-06
RPRML	1.60607	-3.2004	8.87526e-08	3.2418e-06
ANTXRL	-1.03208	-1.16827	8.9383e-08	3.25824e-06
GABRG2	2.14032	-0.0514308	9.2478e-08	3.35749e-06
POU6F2	-1.19065	-0.848706	9.89438e-08	3.57784e-06
DSPP	1.17544	-3.71555	1.07267e-07	3.83272e-06
CA6	1.77161	1.13291	1.23678e-07	4.38436e-06
SLITRK1	1.69301	0.280815	1.24337e-07	4.39908e-06
PRB4	1.69733	-3.77387	1.26097e-07	4.45262e-06
XAGE5	2.45455	-2.76266	1.36347e-07	4.80517e-06
SYT8	1.0311	3.0644	1.44e-07	5.06497e-06
SPINK13	1.02448	-3.36979	1.51345e-07	5.31297e-06
LHX3	1.69979	-3.36521	1.58757e-07	5.55157e-06
PPBP	1.19901	-3.00653	1.66148e-07	5.79878e-06
SOHLH1	1.44814	-1.70517	1.76253e-07	6.11597e-06
AC098650.1	1.03359	-3.43261	1.82518e-07	6.32122e-06
SLC26A9	-1.02978	0.512674	1.86796e-07	6.44464e-06
IFITM5	1.6128	-0.89153	1.88922e-07	6.50557e-06
SOST	1.2512	-2.57783	1.89362e-07	6.50828e-06
ASB18	1.59553	-3.9443	1.97557e-07	6.76417e-06
CYP2W1	1.10026	-1.9668	2.05059e-07	6.99449e-06
XAGE3	1.85609	-2.86374	2.42392e-07	8.19048e-06
SYNPR	-1.1071	-3.39367	2.43747e-07	8.22089e-06
IAPP	2.80815	-0.621149	2.49637e-07	8.40383e-06
SPHKAP	-1.14992	-0.39928	2.66615e-07	8.94203e-06
ADAM7	-1.61752	-3.53196	3.08682e-07	1.02012e-05
KRT33B	1.77938	-2.99238	3.19529e-07	1.05057e-05
SCN1A	1.57539	0.263455	3.1957e-07	1.05057e-05
FAM181B	1.03728	0.900784	3.28562e-07	1.07597e-05
PCDH8	1.22979	-0.26281	3.60576e-07	1.16808e-05
AWAT1	1.26333	-2.52788	3.67515e-07	1.18843e-05
MTNR1B	1.71881	-3.22676	3.75069e-07	1.20853e-05
BPIFB2	1.28963	4.58987	3.79073e-07	1.21925e-05
GPR101	1.28356	-3.99852	3.89806e-07	1.25154e-05
NPSR1	1.56894	-3.87727	3.92794e-07	1.2589e-05
AL603764.2	-1.27459	-3.59694	3.96656e-07	1.26902e-05
PASD1	-1.53906	-3.72705	4.45274e-07	1.41453e-05
KRTDAP	1.5101	1.88555	4.50014e-07	1.42707e-05
LCE2A	2.12612	-3.91505	4.5311e-07	1.43437e-05
TCF24	1.13844	-1.59919	4.6603e-07	1.47011e-05
GSTA1	-1.08305	2.08252	5.24602e-07	1.64911e-05
TRPM8	-1.01273	0.938936	5.70228e-07	1.78014e-05
GKN2	1.68826	-3.32775	6.29012e-07	1.94681e-05
GABRA4	1.5661	-2.60621	6.40347e-07	1.97511e-05
ORM2	-1.0607	2.25486	6.76016e-07	2.07449e-05
KRT25	1.83853	-4.0178	6.83876e-07	2.09505e-05
PENK	1.06708	0.465635	7.43061e-07	2.27251e-05
OR2AG1	1.32527	-4.08393	7.57619e-07	2.3092e-05
LRRTM3	1.6392	-2.22276	8.33002e-07	2.53042e-05
C4orf54	-1.03369	-1.83336	8.56248e-07	2.58796e-05
BTBD17	1.21891	-3.55993	8.78874e-07	2.64748e-05
DEFB4A	2.05825	-3.80598	8.91223e-07	2.68021e-05
UGT1A10	-1.5969	-3.40578	9.53603e-07	2.85827e-05
AL138752.2	1.1976	-4.147	9.62148e-07	2.87434e-05
CFAP97D2	1.40439	-3.19624	1.17218e-06	3.47305e-05
C9orf135	1.40554	-1.79402	1.32183e-06	3.87822e-05
FGF3	-1.24372	-2.8491	1.40576e-06	4.10445e-05
DAW1	-1.06111	-3.82547	1.52859e-06	4.44151e-05
KRT2	1.08298	-1.50698	1.68786e-06	4.88072e-05
AGXT	1.36059	-0.357413	1.79722e-06	5.1721e-05
SCGB2A1	1.10893	5.07592	1.8305e-06	5.25947e-05
UGT2B7	-1.03789	-0.0195203	2.04367e-06	5.84404e-05
TEX13D	-1.07202	-3.8752	2.05983e-06	5.87165e-05
HS3ST6	1.18215	-0.887101	2.06983e-06	5.89085e-05
IZUMO2	1.06964	-4.07895	2.08436e-06	5.91356e-05
OR51M1	1.25913	-4.13003	2.17342e-06	6.1469e-05
OR1C1	1.26273	-4.16168	2.20526e-06	6.22719e-05
SCGN	1.21962	1.90027	2.31384e-06	6.51341e-05
ZPBP2	1.37659	-2.74004	2.45967e-06	6.89167e-05
SLC22A24	1.24359	-3.20295	2.63451e-06	7.34038e-05
NKX2-1	-1.60101	-2.11018	2.63609e-06	7.34038e-05
CSH2	-1.42194	-3.68638	2.79466e-06	7.75797e-05
SCGB1D4	1.90032	-3.00373	2.82214e-06	7.82222e-05
HTN1	2.24989	-1.35714	3.00231e-06	8.23308e-05
WFDC5	1.5196	-1.65728	3.24857e-06	8.81463e-05
PTPRQ	1.05439	0.697264	3.27795e-06	8.88098e-05
CAPNS2	-1.01738	-1.03636	3.37083e-06	9.09167e-05
SLC17A6	1.66599	-4.08746	3.37662e-06	9.09368e-05
AMY2A	1.48751	-2.08155	3.69738e-06	9.86917e-05
NR2E1	1.31063	-1.49419	3.77076e-06	0.000100206
DGAT2L6	1.07379	-2.78982	4.39937e-06	0.000116056
GJD2	-1.50287	-3.52634	5.07002e-06	0.000132011
ORM1	-1.07059	3.13595	5.20259e-06	0.000134882
LYPD2	1.17283	-3.49575	5.20273e-06	0.000134882
NPIPA7	-1.16582	-4.0507	5.31148e-06	0.000137111
UNC80	1.004	0.118586	5.42386e-06	0.000139612
KIR2DL1	1.03524	-2.81003	5.70743e-06	0.000145665
PGA5	1.04171	-4.04767	6.05083e-06	0.000153288
ARHGAP19-SLIT1	1.05731	-3.91705	6.24308e-06	0.000157752
MAGEB2	1.71067	-1.3272	6.25099e-06	0.000157752
KCNJ16	1.08437	0.962842	6.57973e-06	0.000164211
MAGEB4	-1.24598	-1.45976	7.31859e-06	0.000180636
PDCL2	1.42765	-3.85079	7.44113e-06	0.000182926
ALKAL1	1.55072	-2.86546	7.77248e-06	0.000189267
CNTN5	1.12886	-0.471211	7.88821e-06	0.000191568
LHFPL3	1.00892	-3.68303	7.90078e-06	0.000191615
SLCO1B3-SLCO1B7	-1.50408	-2.89224	1.10387e-05	0.00026071
FEV	1.14412	-3.50976	1.14774e-05	0.000270012
MYPN	-1.01953	-0.207788	1.1788e-05	0.000276237
LBX1	1.71275	-1.25529	1.30206e-05	0.000302372
GNAT3	2.06442	0.16684	1.30657e-05	0.000302641
KRT75	1.11243	0.786577	1.44007e-05	0.000331861
TAAR1	1.56779	-4.17123	1.5558e-05	0.000356254
GABRA5	1.28047	-0.499454	1.72467e-05	0.000392388
IQCJ	1.00732	-2.44962	1.76248e-05	0.000399506
SST	1.60644	-2.60532	1.76461e-05	0.000399506
WIF1	-1.02133	3.10388	1.84604e-05	0.000415854
BPIFB4	1.36571	-1.35652	1.94893e-05	0.000436851
CYP2A6	1.28795	5.96613	2.00588e-05	0.000447701
TEX15	-1.11715	-0.891074	2.50444e-05	0.000544459
SVOP	1.25892	-1.02537	2.54709e-05	0.0005524
KRT24	1.21931	-0.405036	2.65924e-05	0.000572593
UGT1A1	1.54722	-2.89019	2.68449e-05	0.000577133
ESX1	-1.31877	-3.127	2.82628e-05	0.000602806
SLC1A6	1.22091	0.891117	3.01507e-05	0.000637796
SMR3B	2.10723	5.24992	3.04034e-05	0.000641746
BARHL2	1.31496	-3.56937	3.07127e-05	0.000646652
DPYSL5	1.23823	1.30045	3.50293e-05	0.000728076
SULT1E1	1.2083	-1.36117	3.52357e-05	0.000730797
MAGEC1	-1.08422	-0.109921	3.83621e-05	0.00078839
SRRM4	1.04179	-1.7813	3.99414e-05	0.000812517
OTOP3	1.26377	-2.91879	4.04212e-05	0.000820427
FAM9A	1.39545	-3.99397	4.18724e-05	0.000847976
PSG3	1.09481	-3.88279	4.39436e-05	0.000886089
C7orf33	1.23213	-3.64242	4.59424e-05	0.000917019
PSG9	1.14735	-1.47435	5.64388e-05	0.00110086
GRIA2	1.05127	4.69384	6.25984e-05	0.00120805
UTY	1.83837	-1.52584	6.43403e-05	0.00123637
UGT1A7	1.74223	-1.6549	7.18155e-05	0.00136548
NCAN	-1.09177	2.90591	8.52008e-05	0.00160142
TBC1D3F	1.07384	-4.00899	8.8702e-05	0.00165687
KCNH5	1.16973	-2.41305	0.000105014	0.00191983
NPY2R	1.25868	0.421134	0.000108088	0.00195818
TEX47	1.0222	-4.02767	0.000117773	0.0020999
ASZ1	1.27095	-2.95858	0.00012632	0.00223462
OTX2	1.29341	-3.7632	0.000136853	0.00240211
FGA	-1.40094	3.19554	0.000150101	0.00259676
UGT2B4	1.28238	3.30786	0.000161871	0.00275548
CCKBR	1.11057	0.283473	0.000164994	0.00279963
ZP4	1.13145	-2.56958	0.000170392	0.0028761
KRT78	1.11451	-1.73675	0.000201943	0.00332886
ACTL6B	1.15654	-0.72064	0.000207957	0.00340815
UGT1A6	1.41945	-3.04793	0.000209997	0.00343535
SERPINB3	-1.34155	0.316172	0.000240564	0.00384136
SCRT2	-1.09116	-3.54667	0.000277241	0.00431254
PAGE1	-1.39385	-1.14748	0.000388628	0.00560097
AMTN	1.07239	0.373736	0.00039371	0.00566064
FRG2B	1.08267	-3.62888	0.000442281	0.00619125
DDX3Y	1.43392	-0.412917	0.000506829	0.00689685
KLK3	1.00951	0.869607	0.000622065	0.00826549
TERB2	-1.05646	-3.3097	0.000650129	0.00857679
ADAM18	1.11264	-3.07387	0.000650247	0.00857679
SPRR3	1.22872	0.986341	0.000682854	0.00891564
S100G	-1.03429	1.41992	0.000728487	0.00944906
SPRR1A	1.11897	-0.555754	0.000732905	0.00947995
ZNF679	-1.0998	-3.95145	0.000778619	0.00988002
LRRC53	-1.09834	-0.711669	0.00088732	0.0109518
ALPP	1.00831	-3.06001	0.000945633	0.0115057
OLFM3	1.30781	0.824761	0.000997155	0.0119871
TBXT	1.07916	-3.72069	0.00109964	0.0129771
OTOP1	1.13601	-4.02115	0.00111237	0.0130699
KCNJ18	1.04121	-3.47654	0.00125872	0.0143115
SLCO1B3	1.16753	-3.2656	0.00132085	0.0148402
AC108941.3	1.12866	-3.89722	0.00197048	0.020179
USP9Y	1.13849	-0.840406	0.00225888	0.0222
RPS4Y1	1.45394	1.76713	0.00264384	0.0249898
LY6L	-1.06769	-2.8432	0.00274549	0.0256549
EIF1AY	1.41203	-1.27567	0.00280006	0.0260435
MAGEB16	1.20337	-3.06345	0.00328695	0.0293758
KDM5D	1.14937	-0.786515	0.0039575	0.0336865
PRSS56	1.02128	-2.51324	0.00456299	0.0375957
